# Supplementary material for: Comparison of Transcriptional Responses and Metabolic Alterations in Three Multidrug-Resistant Model Microorganisms, Staphylococcus aureus ATCC BAA-39, Escherichia coli ATCC BAA-196, and Acinetobacter baumannii ATCC BAA-1790, on Exposure to Iodine-Containing Nano-micelle Drug FS-1
Source: mSystems. 2021 Mar 16;6(2):e01293-20. doi: 10.1128/mSystems.01293-20 (PMC8547003; doi:10.1128/mSystems.01293-20)
Supplement: TABLE S2 [file msystems.01293-20-st002.xlsx]

## Sheet: S.aureus
Locus tag		Lag-phase			Log-phase		Gene	Product	Pathways‡
	Mean*	FChange†	p-value	Mean	FChange	p-value
HMPRNC0000_0008	2.42217	-7.07253	0.0100973	2.88973	1.49841	0.334376	hutH	Histidine ammonia-lyase	histidine degradation I
HMPRNC0000_0018	23.042	2.96358	7.34682e-08	16.4501	1.78375	0.0439657	purA	Adenylosuccinate synthetase	adenosine ribonucleotides de novo biosynthesis; superpathway of adenosine nucleotides de novo biosynthesis I
HMPRNC0000_0026	9.75355	1.6546	0.177625	11.8161	2.02	0.0200982		Zn-dependent hydrolase YycJ/WalJ
HMPRNC0000_0027	0.920359	5.07579	0.0277416	6.49822	-1.1092	0.702518	sasH	Virulence-associated cell-wall-anchored protein SasH (LPXTG motif), 5'-nucleotidase
HMPRNC0000_0029	2.99141	-2.59352	0.0278407	3.24052	-1.28804	0.596706	rlmH	23S rRNA (pseudouridine(1915)-N(3))-methyltransferase
HMPRNC0000_0038	7.45558	9.71782	5.02091e-07	12.1972	1.66918	0.598816		DNA repair protein RadC
HMPRNC0000_0053	2.67548	3.56452	0.0462078	6.18739	2.47858	0.0122673		HMPRNC0000_0053
HMPRNC0000_0054	6.69152	2.79538	0.00192545	14.2786	2.49425	0.00110051	pre	plasmid recombination enzyme type 3
HMPRNC0000_0063	0.640695	-8.10328	0.0182026	0.735862	1.5222	0.567055		hypothetical protein
HMPRNC0000_0065	33.2927	-2.47172	3.71044e-08	123.997	-1.4357	0.126136		pyridine nucleotide-disulfide oxidoreductase
HMPRNC0000_0097	2.42248	-3.29878	0.0327861	30.0072	-1.92087	0.00839102		Oleate hydratase
HMPRNC0000_0101	6.52306	2.20082	0.012725	15.1478	-1.37786	0.171677	lctP2	L-lactate permease
HMPRNC0000_0106	3.74229	2.72597	0.0172207	0.263734	1.19839	0.873476	sirA	Siderophore staphylobactin ABC transporter, substrate-binding protein SirA
HMPRNC0000_0123	83.3113	-6.2802	2.9745e-08	262.237	-1.21899	0.442363	budC	2,3-butanediol dehydrogenase, S-alcohol forming, (R)-acetoin-specific / Acetoin (diacetyl) reductase
HMPRNC0000_0129	10.8022	2.0863	0.0068906	24.0605	1.50471	0.0709738	sodA	Superoxide dismutase	superoxide radicals degradation
HMPRNC0000_0130	15.5573	-7.34321	4.92232e-19	58.3294	-1.70795	0.174465	sasD	putative cell-wall-anchored protein SasD (LPXAG motif)
HMPRNC0000_0135	40.6364	-2.03469	8.50577e-06	78.039	-1.00488	0.965356	deoB	Phosphopentomutase	2'-deoxy-alpha-D-ribose 1-phosphate degradation; superpathway of purine deoxyribonucleosides degradation; superpathway of pyrimidine deoxyribonucleosides degradation
HMPRNC0000_0141	2.41951	-4.07374	0.00354676	4.94739	1.1911	0.630978	cpdB	2',3'-cyclic-nucleotide 2'-phosphodiesterase
HMPRNC0000_0154	0.159369	-1.09566	0.965996	2.71539	-2.61625	0.0247939	galE2	UDP-N-acetylglucosamine 4,6-dehydratase	UDP-N-acetyl-alpha-D-fucosamine biosynthesis; UDP-N-acetyl-alpha-D-quinovosamine biosynthesis
HMPRNC0000_0169	38.9336	-3.48662	4.64743e-12	104.389	-1.05846	0.592933	aldB	Aldehyde dehydrogenase B	2'-deoxy-alpha-D-ribose 1-phosphate degradation; ethanol degradation I; ethanol degradation II; ethanol degradation IV; heterolactic fermentation; L-lactaldehyde degradation (aerobic); mixed acid fermentation; pyruvate fermentation to ethanol I; superpathway of purine deoxyribonucleosides degradation; superpathway of pyrimidine deoxyribonucleosides degradation; threonine degradation IV
HMPRNC0000_0172	0.0282513	-2.73507	0.641384	0.879763	-4.16194	0.0498787		hypothetical protein
HMPRNC0000_0174	0.23967	1.41248	0.811553	0.838215	6.66667	0.0104726		5'UTR
HMPRNC0000_0177	0.509133	2.81841	0.29458	1.30176	6.75868	0.0124588	ssuC	ABC transporter, permease protein (cluster 10, nitrate/sulfonate/bicarbonate)
HMPRNC0000_0198	1.54744	3.90968	0.0289722	1.84166	-1.47775	0.466731		5'UTR
HMPRNC0000_0203	0.874172	-5.56651	0.022459	8.67524	1.21932	0.425168	murQ	N-acetylmuramic acid 6-phosphate etherase	anhydromuropeptides recycling
HMPRNC0000_0204	1.4393	-3.74485	0.022331	18.6967	-1.09474	0.610013	sacX	PTS system, N-acetylmuramic acid-specific IIB/IIC component
HMPRNC0000_0227	3.80317	-5.54114	0.000132379	2.89061	2.75693	0.0717967		putative M23 peptidase domain protein
HMPRNC0000_0234	4.23512	-2.68529	0.017052	6.64508	-1.10309	0.764078		Inosose isomerase
HMPRNC0000_0236	2.37001	-4.47444	0.00381253	12.2708	-1.14495	0.66214	uhpT	Glycerol-3-phosphate transporter
HMPRNC0000_0241	13.1503	-2.17058	0.000528204	1000.29	1.0858	0.469806	pflB	Pyruvate formate-lyase	mixed acid fermentation; pyruvate fermentation to acetate IV; pyruvate fermentation to ethanol I; reductive monocarboxylic acid cycle; respiration (anaerobic)
HMPRNC0000_0245	1.47262	3.78215	0.0396525	9.27251	1.74251	0.0407978	glpQ2	Glycerophosphoryl diester phosphodiesterase, periplasmic	glycerol and glycerophosphodiester degradation; glycerophosphodiester degradation
HMPRNC0000_0260	13.1853	-2.4533	0.00690794	54.0995	1.34181	0.023886	hmpA	Flavohemoglobin / Nitric oxide dioxygenase
HMPRNC0000_0270	6.20078	-3.07167	0.000956951	13.6195	-1.7614	0.00755328	ispD	Sugar-phosphate cytidylyltransferase
HMPRNC0000_0271	11.6483	-3.71282	1.00057e-06	16.3001	-1.36789	0.13957	tarJ	Xylitol dehydrogenase
HMPRNC0000_0272	10.6258	-2.20751	0.00084873	21.0062	-1.42516	0.0537862		CDP-ribitol ribitolphosphotransferase
HMPRNC0000_0282	21.7751	-5.25104	2.77937e-15	47.1964	-1.76722	0.173522	lrgA	Antiholin-like protein LrgA
HMPRNC0000_0284	81.7906	-5.9231	1.2161e-20	209.302	-1.557	0.175982	lrgB	LrgA-associated membrane protein LrgB
HMPRNC0000_0289	1.31701	-1.93515	0.34859	5.97713	-2.21133	0.0136464	rbsK	Ribokinase	ribose degradation
HMPRNC0000_0298	0.923772	5.46711	0.0380422	0.547582	-1.13326	0.88204		hypothetical protein
HMPRNC0000_0308	4.00364	3.24851	0.00527484	5.17267	-1.40353	0.343772	esaA	Putative secretion accessory protein EsaA/YueB and Bacteriophage SPP1 receptor
HMPRNC0000_0336	6.98713	-2.87267	0.00132169	27.982	-1.46521	0.108512		ABC transporter, permease protein
HMPRNC0000_0337	4.82575	-4.59631	1.06757e-05	21.1188	-1.79325	0.0405273	lolD	ABC transporter, ATP-binding protein
HMPRNC0000_0354	5.6545	-2.1558	0.031726	5.22713	-1.28517	0.406066		Luciferase-like monooxygenase in lipoylation-related cluster
HMPRNC0000_0367	10.1831	-2.08584	0.0325707	2.72259	1.05265	0.909345		Transcriptional regulator, MarR family
HMPRNC0000_0372	4.18487	3.53463	0.00278707	18.536	1.06418	0.875414		Luciferase-like monooxygenase YhbW
HMPRNC0000_0410	82.8157	2.54242	5.88839e-10	83.0876	-1.15184	0.481128	rpsF	SSU ribosomal protein S6p
HMPRNC0000_0411	113.398	2.33035	1.06048e-05	121.228	-1.36879	0.0709129	ssb2	Single-stranded DNA-binding protein
HMPRNC0000_0418	1.84147	1.29192	0.67814	6.28313	2.28928	0.00651901		hypothetical protein
HMPRNC0000_0419	24.9182	-2.17354	4.90588e-06	108.659	-1.61314	0.18099		hypothetical protein
HMPRNC0000_0421	0.652638	-5.52013	0.159245	0.601081	-6.26385	0.0461329		hypothetical protein
HMPRNC0000_0425	44.7335	-2.02146	0.000637949	57.7478	-1.13943	0.573068	ahpC	Alkyl hydroperoxide reductase protein C
HMPRNC0000_0427	2.98709	3.36077	0.0186055	8.38549	1.23914	0.468912		L-cystine uptake protein TcyP, sodium:anion symporter family
HMPRNC0000_0431	22.3447	-2.84735	3.33976e-07	102.104	-1.51499	0.0523158		hypothetical protein
HMPRNC0000_0433	6.08297	2.35929	0.00888091	26.7617	1.10029	0.624125	pbuX	Xanthine permease
HMPRNC0000_0438	0.0301817	-2.73507	0.641384	0.602298	-7.20064	0.0487976		Pathogenicity island SaPIn2
HMPRNC0000_0442	6.60614	-8.75975	1.4818e-05	9.05434	1.8992	0.0213505	ytfG	hypothetical protein
HMPRNC0000_0460	0.599996	-8.92301	0.0200242	0.767723	-1.56131	0.542924		hypothetical protein
HMPRNC0000_0461	0.90825	-5.29193	0.0415853	0.680336	2.3059	0.309535		hypothetical protein
HMPRNC0000_0474	7.43257	2.84151	0.00126727	3.63097	1.68467	0.356689		Sodium-dependent transporter
HMPRNC0000_0480	21.252	4.36247	9.37785e-09	57.4588	1.09861	0.64131	sle	Autolysin precursor
HMPRNC0000_0488	2.55594	-1.12631	0.803007	9.22011	2.25134	0.00298828	gltD	Glutamate synthase (NADPH) small chain	ammoniassimilation cycle III; glutamate biosynthesis I; glutamate biosynthesis III; glutamine degradation I; glutamine degradation II
HMPRNC0000_0490	76.1778	-5.11316	2.75771e-30	35.0483	-2.27071	0.0531274	treP	PTS system, trehalose-specific IIB component / PTS system, trehalose-specific IIC component
HMPRNC0000_0491	30.6833	-2.15192	0.000112627	10.7136	-1.23864	0.402733	treC	Trehalose-6-phosphate hydrolase	trehalose degradation I (low osmolarity)
HMPRNC0000_0493	131.132	-2.22208	0.00152313	505.796	-2.03414	0.0501285		Bacterial signal recognition particle RNA
HMPRNC0000_0500	170.106	-2.24736	0.000424073	278.918	-1.97332	0.0571423		HMPRNC0000_0503
HMPRNC0000_0505	4.06	2.58609	0.0299399	4.574	1.26909	0.526726		DNA polymerase III delta prime subunit
HMPRNC0000_0509	3.88382	2.56768	0.0197607	6.25485	1.44835	0.195311		tRNA(1)(Val) (adenine(37)-N(6))-methyltransferase
HMPRNC0000_0519	30.6526	-2.70631	1.81174e-08	144.11	-1.67673	0.0392044	yjgF	RidA/YER057c/UK114 superfamily protein
HMPRNC0000_0520	40.412	-3.12432	1.33598e-11	172.36	-1.55494	0.0684597	spoVG	DNA-binding protein SpoVG
HMPRNC0000_0524	4.43097	1.05908	0.862261	6.70054	2.167	0.0218734	pth	Peptidyl-tRNA hydrolase
HMPRNC0000_0530	3.79822	2.22526	0.0454666	9.19991	-1.08352	0.759753		Ribosome-associated heat shock protein implicated in the recycling of the 50S subunit (S4 protein)
HMPRNC0000_0538	22.9421	2.07597	6.32446e-05	33.2055	1.44327	0.298691	hslO	33 kDa chaperonin HslO
HMPRNC0000_0560	0.558708	3.25367	0.160127	1.12157	4.38768	0.028183		Transcriptional regulator of pyridoxine metabolism / Pyridoxamine phosphate aminotransferase
HMPRNC0000_0568	199.366	2.34796	0.00804913	544.805	1.37641	0.524151	clpC	ATP-dependent Clp protease, ATP-binding subunit ClpC
HMPRNC0000_0569	13.8062	2.85339	1.04853e-05	23.0015	1.57608	0.0495831	radA	DNA repair protein RadA
HMPRNC0000_0571	33.6948	2.86641	1.08483e-09	40.9842	1.44641	0.19313	gltX	Glutamyl-tRNA synthetase and Glutamyl-tRNA(Gln) synthetase
HMPRNC0000_0575	9.32193	2.6622	0.000631648	21.5212	1.42246	0.0918758	rlmB	23S rRNA (guanosine(2251)-2'-O)-methyltransferase
HMPRNC0000_0577	2.87855	2.40358	0.0575119	5.20123	2.52713	0.00891715		hypothetical protein
HMPRNC0000_0582	166.096	2.32474	1.25633e-24	152.663	-1.43632	0.0517787	rplJ	LSU ribosomal protein L10p (P0)
HMPRNC0000_0585	430.957	2.14603	0.00121407	762.938	-1.13459	0.477933	rpoB	DNA-directed RNA polymerase subunit B
HMPRNC0000_0593	0.688999	1.87775	0.376803	0.611161	5.61886	0.0383711		N-acetyl-L,L-diaminopimelate deacetylase
HMPRNC0000_0594	59.8016	-2.04978	3.75322e-08	106.823	-1.29261	0.0222337	kbl	2-amino-3-ketobutyrate coenzyme A ligase	threonine degradation II
HMPRNC0000_0600	3.07975	3.57297	0.0105944	1.7802	1.07879	0.874623		Deoxyadenosine kinase and Deoxycytidine kinase
HMPRNC0000_0603	2.25107	-1.38267	0.4622	4.04724	2.46055	0.0309355		Hydrolase, HAD superfamily
HMPRNC0000_0606	4.21751	-2.40671	0.0336112	11.9238	-1.10332	0.719442	sdrC	adhesin SdrC
HMPRNC0000_0613	5.96009	1.14001	0.700886	6.2572	2.37811	0.00668637		GTP cyclohydrolase I type 2	6-hydroxymethyl-dihydropterin diphosphate biosynthesis I; preQ0 biosynthesis; superpathway of tetrahydrofolate biosynthesis
HMPRNC0000_0614	9.61876	1.41681	0.165965	16.8643	2.32315	0.00127925		GTP cyclohydrolase I type 2	6-hydroxymethyl-dihydropterin diphosphate biosynthesis I; preQ0 biosynthesis; superpathway of tetrahydrofolate biosynthesis
HMPRNC0000_0615	11.255	1.84407	0.00804175	17.5844	2.1322	0.0194837		N-acetylglucosaminyl-L-malate N-acetyl hydrolase
HMPRNC0000_0622	16.751	-2.13283	9.41896e-05	42.049	-1.59831	0.00851868	proP	L-Proline/Glycine betaine transporter ProP
HMPRNC0000_0628	11.4638	-8.91958	2.31998e-13	61.1634	1.15043	0.600531		hypothetical protein
HMPRNC0000_0630	2.47927	-3.13907	0.031973	1.59374	-1.10992	0.837041	ung	Uracil-DNA glycosylase, family 1
HMPRNC0000_0641	15.5745	-1.35066	0.123992	21.7958	-2.16548	0.000467608		Phosphomevalonate kinase	mevalonate pathway I
HMPRNC0000_0644	19.1233	26.4256	1.71299e-15	51.2981	1.80499	0.59432	merA2	Putative Dihydrolipoamide dehydrogenase/Mercuric ion reductase	2-oxoglutarate decarboxylation to succinyl-CoA; 2-oxoisovalerate decarboxylation to isobutanoyl-CoA; phenylmercury acetate degradation; pyruvate decarboxylation to acetyl CoA; TCcycle I (prokaryotic)
HMPRNC0000_0645	10.5219	17.0013	3.54889e-10	20.2613	2.1893	0.439978		hypothetical protein
HMPRNC0000_0661	2.81361	2.28829	0.0726568	5.62844	2.88637	0.0152605		hypothetical protein
HMPRNC0000_0664	2.95669	2.8799	0.0242286	33.7272	1.26781	0.171983	adhP	Alcohol dehydrogenase	ethanol degradation I; ethanol degradation II; heterolactic fermentation; mixed acid fermentation; pyruvate fermentation to ethanol I; valine degradation II
HMPRNC0000_0668	2.11237	1.73326	0.289491	2.65683	2.87223	0.0303198	btuF	ABC transporter, substrate-binding protein (cluster 8, B12/iron complex)
HMPRNC0000_0673	68.978	-5.22762	8.83498e-24	173.043	-1.70934	0.100747		hypothetical protein
HMPRNC0000_0689	12.5996	2.048	0.0053484	49.4027	1.35487	0.195623		Na+/H+ antiporter
HMPRNC0000_0690	23.0346	-3.49497	4.23762e-07	62.9626	-1.32426	0.276541	sitC	Manganese ABC transporter, periplasmic-binding protein SitA
HMPRNC0000_0691	9.41493	-4.05509	4.09875e-08	31.8289	-1.90412	0.0013743	sitD	Manganese ABC transporter, inner membrane permease protein SitD
HMPRNC0000_0692	7.87808	-3.49442	0.000111664	17.0126	-1.54952	0.124809		Manganese ABC transporter, ATP-binding protein SitB
HMPRNC0000_0694	4.98162	-4.17983	4.6138e-05	5.5666	-1.11466	0.731691		hypothetical protein
HMPRNC0000_0702	3.5796	3.34715	0.0307226	3.33524	1.74947	0.196219	dacB	D-alanyl-D-alanine carboxypeptidase / Penicillin binding protein PBP4
HMPRNC0000_0704	23.0822	-2.46208	2.97086e-05	36.7752	1.28138	0.109968	abcA	Efflux ABC transporter, permease/ATP-binding protein
HMPRNC0000_0714	8.24015	-4.77215	6.03033e-05	12.6814	1.03556	0.896946	dhaK	Phosphoenolpyruvate-dihydroxyacetone phosphotransferase, dihydroxyacetone binding subunit DhaK
HMPRNC0000_0715	4.11333	-4.01871	0.00391075	8.74882	-1.05605	0.846712	dhaL	Phosphoenolpyruvate-dihydroxyacetone phosphotransferase, ADP-binding subunit DhaL
HMPRNC0000_0716	2.77806	-3.12066	0.0244216	3.60178	1.51158	0.341531		Phosphoenolpyruvate-dihydroxyacetone phosphotransferase, subunit DhaM, DHA-specific IIA component
HMPRNC0000_0718	22.246	2.21197	3.91881e-05	36.3393	1.50003	0.0114775		hypothetical protein
HMPRNC0000_0719	4.06524	2.89525	0.0152079	6.33666	1.73178	0.0579936		Lipase LipA
HMPRNC0000_0721	4.00639	2.44593	0.030805	8.14824	1.34467	0.245423		hypothetical protein
HMPRNC0000_0725	4.26238	1.71472	0.123789	12.0142	2.12665	0.00320537		Two-component sensor histidine kinase BceS
HMPRNC0000_0726	10.6731	-3.83175	7.91009e-06	49.1079	-1.76441	0.164637	vraF	Bacitracin export ATP-binding protein BceA
HMPRNC0000_0727	27.3522	-4.73599	1.6214e-18	69.4152	-1.80621	0.0474115	vraG	Bacitracin export permease protein BceB
HMPRNC0000_0730	22.179	2.81309	8.69361e-08	57.9593	1.03468	0.856254	amiD7	Secretory antigen precursor SsaA
HMPRNC0000_0740	6.90258	2.53666	0.00709725	14.8598	1.4386	0.187065	setB	Sugar efflux transpoter
HMPRNC0000_0741	1.68154	3.26916	0.0453856	4.46135	1.60745	0.196362		putative membrane protein
HMPRNC0000_0748	8.74843	-2.30574	0.00158493	18.8389	-1.23486	0.419602		Lysine decarboxylase family	lysine degradation I
HMPRNC0000_0749	2.86179	-2.68251	0.0140541	10.4273	-1.64769	0.0457117		hypothetical protein
HMPRNC0000_0750	18.6201	-6.00174	1.28559e-15	52.3624	-1.53218	0.164785		hypothetical protein
HMPRNC0000_0761	0.169945	-2.01651	0.591348	0.77615	-8.83489	0.031497		HMPRNC0000_0764
HMPRNC0000_0763	0.792984	4.69836	0.0396136	2.64785	-1.34975	0.485595		hypothetical protein
HMPRNC0000_0765	3.92773	3.69338	0.00566908	10.5086	1.17151	0.59445	norA	MFS-type transporter quinolone resistance protein NorA
HMPRNC0000_0767	1.14941	4.47882	0.0276314	2.03473	3.33127	0.0411482		hypothetical protein
HMPRNC0000_0769	3.25947	6.06859	0.000461946	28.1718	2.84984	0.0697572	lacR2	Transcriptional repressor of the fructose operon, DeoR family
HMPRNC0000_0771	10.0291	6.08209	4.26821e-08	66.7291	1.90639	0.405564	pfkB	1-phosphofructokinase	fructose degradation
HMPRNC0000_0772	32.7484	5.37633	3.99928e-13	238.426	1.80722	0.404499	fruA	PTS system, fructose-specific IIA/IIB/IIC component
HMPRNC0000_0773	6.98068	-1.32732	0.420583	5.43827	4.88146	4.41382e-05	nagA	N-acetylglucosamine-6-phosphate deacetylase	N-acetylglucosamine degradation I; anhydromuropeptides recycling; superpathway of N-acetylglucosamine, N-acetylmannosamine and N-acetylneuraminate degradation
HMPRNC0000_0775	6.84397	-3.12739	0.00385396	21.9554	-2.09927	0.0215391	dkgB2	oxidoreductase of aldo/keto reductase family, subgroup 1
HMPRNC0000_0776	7.70389	-2.48176	0.002739	24.4746	-1.60599	0.0744598	yfdH	CsbB stress response protein
HMPRNC0000_0780	1.21691	3.32951	0.060371	15.3948	2.05008	0.00346539		hypothetical protein
HMPRNC0000_0784	2.50481	4.86781	0.00572544	4.83127	-1.53473	0.176415	queE	7-carboxy-7-deazaguanine synthase	preQ0 biosynthesis
HMPRNC0000_0794	13.1794	3.2029	4.18149e-06	20.5008	1.60912	0.268104	yjjK	Bis-ABC ATPase Uup
HMPRNC0000_0803	9.0663	-4.42424	2.68866e-06	28.4623	-1.42584	0.083364	bmrU	Transcription regulator (contains diacylglycerol kinase catalytic domain)
HMPRNC0000_0805	2.77032	3.2812	0.0151697	3.99664	-1.04615	0.901469	queF	NADPH-dependent 7-cyano-7-deazaguanine reductase
HMPRNC0000_0810	2.49943	10.032	0.000154358	2.48633	1.1344	0.779393	ceuB	Iron compound ABC uptake transporter permease protein
HMPRNC0000_0811	1.94733	6.76914	0.00357288	1.68326	1.91059	0.264305		Iron compound ABC uptake transporter permease protein
HMPRNC0000_0812	3.52374	4.68349	0.00158388	1.03385	4.84871	0.0321142		Iron compound ABC uptake transporter ATP-binding protein
HMPRNC0000_0813	24.7137	2.41888	4.66049e-07	4.32022	-1.30644	0.405646		Iron compound ABC uptake transporter substrate-binding protein
HMPRNC0000_0818	2.55806	-2.8601	0.0270934	5.1486	-1.68881	0.12583		hypothetical protein
HMPRNC0000_0829	9.967	-2.26667	0.00061671	8.89168	1.77243	0.0744002		protein co-occurring with transport systems
HMPRNC0000_0834	86.6239	-4.61402	2.84642e-07	89.6354	-1.40928	0.191153	raiA	Ribosome hibernation promoting factor Hpf
HMPRNC0000_0840	1.84795	-1.24648	0.696707	2.81418	2.63542	0.0435503		Nucleotidase YfbR, HD superfamily
HMPRNC0000_0842	47.0113	-3.97178	1.29833e-24	45.3899	-1.493	0.0180255	uvrB	Excinuclease ABC subunit B
HMPRNC0000_0843	66.455	-2.40522	6.0414e-07	70.398	1.00883	0.938634	uvrA	Excinuclease ABC subunit A
HMPRNC0000_0852	7.58556	2.25663	0.00569875	21.1137	1.63534	0.0413989	yhbJ	RNase adapter protein RapZ
HMPRNC0000_0861	70.2202	1.25114	0.219513	112.459	2.12369	0.0317177	pgk	Phosphoglycerate kinase	gluconeogenesis I; glycolysis III (from glucose); heterolactic fermentation; sucrose biosynthesis I (from photosynthesis)
HMPRNC0000_0863	77.8307	1.24567	0.0408369	137.061	2.1899	0.0180616	tpiA	Triosephosphate isomerase	gluconeogenesis I; glycolysis III (from glucose)
HMPRNC0000_0864	116.739	1.37745	0.0628338	204.715	2.02933	0.0333074	gpmI	2,3-bisphosphoglycerate-independent phosphoglycerate mutase	formaldehyde assimilation I (serine pathway); gluconeogenesis I; glycolysis III (from glucose); heterolactic fermentation
HMPRNC0000_0868	7.81079	2.21637	0.0120843	19.3803	1.09125	0.620266	secG	Protein translocase membrane subunit SecG
HMPRNC0000_0882	0.267853	-2.03893	0.471184	2.30712	3.8778	0.0197765		Phage-encoded chromosome degrading nuclease YokF
HMPRNC0000_0890	2.07714	-4.42769	0.00553814	21.4598	-2.36187	0.015548		hypothetical protein
HMPRNC0000_0891	3.04424	-7.67869	0.00112424	18.1602	-2.01168	0.0483364		hypothetical protein
HMPRNC0000_0895	1.97238	-3.26775	0.0315337	10.6509	-1.61631	0.053475	osmC	Organic hydroperoxide resistance protein
HMPRNC0000_0909	8.86097	1.88102	0.0152545	15.101	-2.28674	0.0242368		HMPRNC0000_0912
HMPRNC0000_0924	8.49757	-3.23964	0.0052692	5.34992	1.07345	0.813929		hypothetical protein
HMPRNC0000_0925	11.3083	-2.39323	0.00227018	7.38186	-1.37848	0.267627		hypothetical protein
HMPRNC0000_0926	2.029	-3.43868	0.0262861	1.12808	-1.54255	0.530968		hypothetical protein
HMPRNC0000_0927	0.76633	-7.97974	0.0465683	0.634719	1.86217	0.433679		hypothetical protein
HMPRNC0000_0930	1.29866	-10.441	0.00978895	0.66385	1.26161	0.760432		hypothetical protein
HMPRNC0000_0931	2.46286	-4.92319	0.00252203	1.15037	2.91399	0.125881		Putative terminase, superantigen-encoding pathogenicity islands SaPI
HMPRNC0000_0935	4.08874	4.056	0.00206181	18.6606	1.02514	0.892719		membrane protein
HMPRNC0000_0953	0.348261	1.00742	0.993892	1.3003	-5.77611	0.00560989		hypothetical protein
HMPRNC0000_0954	7.68765	-2.31544	0.00149657	10.7685	-1.59677	0.0312795	pdxp	phosphatase
HMPRNC0000_0957	59.7016	-2.15634	3.20437e-10	189.669	-1.27656	0.380173	dltA	D-alanine--poly(phosphoribitol) ligase subunit 1
HMPRNC0000_0961	7.64094	2.16624	0.00714728	12.2237	1.87731	0.0255123		NifU domain protein
HMPRNC0000_0969	9.46503	5.00009	3.76715e-07	11.6729	2.11958	0.132064	yuiF	Histidine permease YuiF
HMPRNC0000_0970	3.86141	1.60085	0.215738	4.31102	2.39722	0.0441715	ybdB	1,4-dihydroxy-2-naphthoyl-CoA hydrolase in menaquinone biosynthesis
HMPRNC0000_0978	23.1982	2.85132	4.09801e-07	64.9816	-1.27533	0.0675117	mnhD	Na(+) H(+) antiporter subunit D
HMPRNC0000_0979	3.82056	2.22455	0.0427942	12.9354	1.04772	0.816092	mnhC	Na(+) H(+) antiporter subunit C
HMPRNC0000_0986	12.7333	1.2665	0.414035	24.1618	2.08153	0.0108705	nemA	Putative NADH-dependent flavin oxidoreductase
HMPRNC0000_0987	50.4917	-4.48108	2.1133e-31	149.719	-1.07597	0.440149	rocD	Acetylornithine aminotransferase 2	arginine biosynthesis I (viL-ornithine); arginine biosynthesis IV (archaebacteria); ornithine biosynthesis
HMPRNC0000_0988	92.6419	-2.91584	2.31463e-20	269.051	-1.10232	0.277676	gluD	NAD-specific glutamate dehydrogenase	4-aminobutyrate degradation V; alanine degradation II (to D-lactate); glutamate degradation I
HMPRNC0000_0990	37.9987	-6.59878	5.27892e-06	3.78692	1.88626	0.106795	argH	Argininosuccinate lyase	arginine biosynthesis I (viL-ornithine); arginine biosynthesis IV (archaebacteria); urecycle
HMPRNC0000_0991	20.3022	-5.45496	6.62428e-06	0.794063	1.14332	0.857571	argG	Argininosuccinate synthase	arginine biosynthesis I (viL-ornithine); arginine biosynthesis IV (archaebacteria); urecycle
HMPRNC0000_0999	18.3588	2.28622	0.00014071	66.5852	1.13767	0.306025	addA	ATP-dependent helicase/nuclease AddAB, subunit A
HMPRNC0000_1001	56.7172	-2.02866	4.25532e-08	84.2412	-1.04824	0.656117	fahA	Fumarylacetoacetate hydrolase family protein
HMPRNC0000_1005	6.04851	2.47804	0.00443268	10.7169	2.50281	0.00530564	yitU	haloacid dehalogenase hydrolase
HMPRNC0000_1008	298.93	3.26832	1.35463e-09	596.451	1.47301	0.554396	clpB	ATP-dependent Clp protease
HMPRNC0000_1010	0.331197	-1.38331	0.788011	0.998687	4.8642	0.0470697		Transcriptional regulator, LysR family
HMPRNC0000_1021	7.19848	-3.09675	6.67083e-05	43.0616	-1.5938	0.101013	oppD	Oligopeptide transport ATP-binding protein OppD
HMPRNC0000_1022	3.79868	-2.45058	0.0224614	15.9268	-1.17202	0.501414	oppF3	Oligopeptide transport ATP-binding protein OppF
HMPRNC0000_1023	8.39929	-2.25668	0.00369209	60.0099	-1.3313	0.102047	oppA2	Oligopeptide ABC transporter, periplasmic oligopeptide-binding protein OppA
HMPRNC0000_1033	11.4836	1.36604	0.167845	18.7654	2.55607	0.00273963		Oligoendopeptidase F
HMPRNC0000_1037	2.14923	-4.67552	0.00695966	4.29868	-1.25324	0.494542	cyaA	Adenylate cyclase
HMPRNC0000_1041	3.05135	2.68709	0.0317363	5.29422	2.0563	0.036082	yjbO	ribosomal large subunit pseudouridine synthase D
HMPRNC0000_1043	13.5773	2.14942	0.00896715	31.4516	-1.03834	0.817464	kefC	Na+/H+ antiporter
HMPRNC0000_1047	1.80358	1.41315	0.556518	3.26301	-2.12631	0.0474054		Putative sodium/proton-dependent alanine carrier protein YrbD
HMPRNC0000_1050	26.9997	-2.69328	3.72974e-09	58.8064	-1.22215	0.243418		2H phosphoesterase superfamily protein Bsu1186 (yjcG)
HMPRNC0000_1051	6.43833	2.39038	0.00696841	14.0277	1.36658	0.255865		MFS-type transporter
HMPRNC0000_1053	11.6688	2.55736	7.34513e-05	14.268	1.34783	0.124921	murE	UDP-N-acetylmuramoylalanyl-D-glutamate--L- lysine ligase
HMPRNC0000_1055	22.0966	2.15648	9.63156e-06	28.6354	1.09155	0.55133	prfC	Peptide chain release factor 3
HMPRNC0000_1057	4.82499	3.98846	0.00115677	6.11072	1.02193	0.94864	htrA	Serine protease, DegP/HtrA family
HMPRNC0000_1058	7.99801	2.49785	0.00672542	11.7607	-1.19435	0.47619	ntpJ2	KtrCD potassium uptake system, integral membrane component KtrD
HMPRNC0000_1063	18.9458	-7.0264	2.06583e-06	46.2067	-1.87351	0.225043		hypothetical protein
HMPRNC0000_1065	4.67624	3.57837	0.00185159	4.89637	1.52998	0.238977		hypothetical protein
HMPRNC0000_1069	0.93588	5.3208	0.0456494	0.680405	-1.76443	0.471758		hypothetical protein
HMPRNC0000_1074	17.8958	2.09462	0.00076152	33.7679	1.06179	0.783638	menD	2-succinyl-5-enolpyruvyl-6-hydroxy-3- cyclohexene-1-carboxylic-acid synthase	1,4-dihydroxy-2-naphthoate biosynthesis I; superpathway of menaquinol-7 biosynthesis
HMPRNC0000_1075	7.58968	2.08279	0.0302247	15.1534	1.11485	0.576319	menH	2-succinyl-6-hydroxy-2,4-cyclohexadiene-1- carboxylate synthase	1,4-dihydroxy-2-naphthoate biosynthesis I; superpathway of menaquinol-7 biosynthesis
HMPRNC0000_1080	2.36912	-6.81737	0.0145543	1.48087	-1.78425	0.356627	sspB	Staphopain B precursor
HMPRNC0000_1082	1.53454	1.49645	0.563307	4.65777	2.90187	0.00643429		N-acetyl-L,L-diaminopimelate aminotransferase
HMPRNC0000_1086	48.5285	3.03031	1.69518e-15	158.246	1.02119	0.865712	atl	N-acetylmuramoyl-L-alanine amidase / Endo-beta-N-acetylglucosaminidase and Bifunctional autolysin Atl	anhydromuropeptides recycling
HMPRNC0000_1097	4.46691	-3.94554	0.000789131	8.18688	-1.12259	0.720501		Chitinase B	chitin degradation II
HMPRNC0000_1098	24.039	-3.16516	2.02817e-08	85.8258	-1.28196	0.252466	folD	Methenyltetrahydrofolate cyclohydrolase / Methylenetetrahydrofolate dehydrogenase (NADP+)	folate transformations I; formate reduction to 5,10-methylenetetrahydrofolate; formylTHF biosynthesis; purine nucleobases degradation II (anaerobic); tetrahydrofolate salvage from 5,10-methenyltetrahydrofolate
HMPRNC0000_1124	12.9846	2.34346	0.00153106	21.5924	1.27416	0.371556	cydA	Cytochrome d ubiquinol oxidase subunit I	NADH to cytochrome bd oxidase electron transfer; succinate to cytochrome bd oxidase electron transfer
HMPRNC0000_1126	16.287	2.05433	0.000531797	30.147	1.05347	0.7539	ktrA	KtrCD potassium uptake system, peripheral membrane component KtrC
HMPRNC0000_1128	5.91696	1.23081	0.582491	6.44447	2.00641	0.0430188		Protein of unknown function DUF1447
HMPRNC0000_1139	4.00263	3.00516	0.0140991	7.97581	1.24268	0.407586	potA	Spermidine/putrescine import ABC transporter ATP-binding protein PotA
HMPRNC0000_1142	3.71473	4.43485	0.00314683	7.11246	-1.12148	0.697013	potC	Spermidine/putrescine import ABC transporter permease protein PotC
HMPRNC0000_1145	5.55193	-1.13103	0.734829	6.12231	2.13409	0.0244		hypothetical protein
HMPRNC0000_1146	2.93475	4.13309	0.00474199	7.96521	1.74363	0.105536	mntH	Manganese transport protein MntH
HMPRNC0000_1154	9.17609	2.03549	0.00669405	10.3562	2.3916	0.000268875	ftsW	FtsW-like protein YlaO
HMPRNC0000_1166	5.11394	2.08753	0.0950032	3.90796	2.84075	0.00928402	coaD	Phosphopantetheine adenylyltransferase	coenzyme biosynthesis; pantothenate and coenzyme biosynthesis I
HMPRNC0000_1167	3.43288	2.68845	0.0272317	4.45629	1.42177	0.359668		UPF0348 protein family
HMPRNC0000_1168	47.473	2.06808	2.98374e-08	45.2734	1.00934	0.945054		protein, clustered with ribosomal protein L32p
HMPRNC0000_1185	10.617	2.16465	0.00149368	15.7169	-1.22811	0.266775	pheS	Phenylalanyl-tRNA synthetase alpha chain	tRNcharging
HMPRNC0000_1203	5.04559	15.2112	8.96097e-07	24.0498	1.74515	0.0707184		Hypothetical protein
HMPRNC0000_1206	8.2984	4.43999	0.000456899	95.1008	1.25121	0.0630928	fib	Extracellular fibrinogen-binding protein Efb
HMPRNC0000_1226	9.9702	-2.06614	0.0108702	18.1959	-1.13607	0.512233		N-acetyltransferase
HMPRNC0000_1228	17.7658	-2.14624	0.000299577	44.8076	-1.67735	0.141308	mraZ	Cell division protein MraZ
HMPRNC0000_1229	26.4259	-2.85219	6.28848e-12	46.6089	-1.71935	0.118528	mraW	16S rRNA (cytosine(1402)-N(4))-methyltransferase
HMPRNC0000_1232	22.8086	2.60726	0.000186023	36.1522	-1.15419	0.345487	murD	UDP-N-acetylmuramoylalanine--D-glutamate ligase	peptidoglycbiosynthesis I (meso-diaminopimelate containing); peptidoglycbiosynthesis II (staphylococci); peptidoglycbiosynthesis III (mycobacteria); peptidoglycbiosynthesis V (beta-lactam resistance); UDP-N-acetylmuramoyl-pentapeptide biosynthesis I (meso-DAP-containing); UDP-N-acetylmuramoyl-pentapeptide biosynthesis II (lysine-containing)
HMPRNC0000_1237	6.75452	4.52368	0.00019302	16.0763	1.69757	0.123745	yfiH	Multicopper polyphenol oxidase
HMPRNC0000_1242	4.80888	2.63851	0.0201842	10.6772	2.86175	0.0129357	ylmH	Putative RNA-binding protein YlmH
HMPRNC0000_1245	45.2212	2.70006	1.1642e-13	55.8056	1.00272	0.982385	ileS	Isoleucyl-tRNA synthetase	tRNcharging
HMPRNC0000_1251	21.2823	-3.29947	0.000111099	4.97733	-1.25313	0.519275	pyrR	Pyrimidine operon regulatory protein PyrR
HMPRNC0000_1252	41.2762	-3.44214	5.18845e-17	8.41688	1.75899	0.0550021	pyrP	Uracil permease and Uracil:proton symporter UraA
HMPRNC0000_1253	25.0626	-2.72482	1.78795e-07	9.2015	1.19554	0.476249	pyrB	Aspartate carbamoyltransferase	superpathway of pyrimidine deoxyribonucleotides de novo biosynthesis; superpathway of pyrimidine ribonucleotides de novo biosynthesis; UMP biosynthesis
HMPRNC0000_1254	49.8156	-2.06837	1.3433e-05	21.9069	2.05194	0.00161393	pyrC	Dihydroorotase	superpathway of pyrimidine deoxyribonucleotides de novo biosynthesis; superpathway of pyrimidine ribonucleotides de novo biosynthesis; UMP biosynthesis
HMPRNC0000_1259	5.0717	1.17942	0.62113	3.91759	2.94957	0.0193141		hypothetical protein
HMPRNC0000_1265	8.14966	1.46646	0.136113	10.026	2.94896	0.000376122	dfp	Phosphopantothenoylcysteine decarboxylase / Phosphopantothenoylcysteine synthetase	coenzyme biosynthesis; pantothenate and coenzyme biosynthesis I
HMPRNC0000_1271	10.6776	-2.40142	0.00103188	41.0787	-1.572	0.0796485		hypothetical protein
HMPRNC0000_1280	6.10731	1.21211	0.547846	8.11286	2.29715	0.00650371		thiamine pyrophosphokinase	thiamin diphosphate biosynthesis III (Staphylococcus); thiamin diphosphate biosynthesis IV (eukaryotes); thiamin salvage III
HMPRNC0000_1298	12.253	2.20831	0.00354842	17.1344	1.35383	0.137799	ftsY	Signal recognition particle receptor FtsY
HMPRNC0000_1304	27.226	6.42341	4.31102e-17	19.2335	-1.24847	0.312024	rpsP	SSU ribosomal protein S16p
HMPRNC0000_1305	2.11289	6.38783	0.00303451	1.89234	1.89286	0.249285	rimM	16S rRNA processing protein RimM
HMPRNC0000_1306	10.9653	5.17526	4.27016e-08	9.11203	1.99101	0.0121086	trmD	tRNA (guanine(37)-N(1))-methyltransferase
HMPRNC0000_1311	3.39127	2.43512	0.0356603	5.64819	1.05239	0.862552	rnhB	Ribonuclease HII
HMPRNC0000_1312	96.3346	-2.03716	1.20025e-09	179.827	1.06744	0.504458	sucC	Succinyl-CoA ligase (ADP-forming) beta chain	TCcycle I (prokaryotic)
HMPRNC0000_1315	37.3321	2.10686	1.6362e-07	37.9272	1.1552	0.495374	topA	DNA topoisomerase I
HMPRNC0000_1320	215.468	2.05416	0.00403061	119.531	1.01745	0.906395	rpsB	SSU ribosomal protein S2p (SAe)
HMPRNC0000_1326	20.0868	2.13793	0.00141919	27.2211	1.43404	0.0389259	rseP	Intramembrane protease RasP/YluC, implicated in cell division based on FtsL cleavage
HMPRNC0000_1328	40.2258	2.59522	1.22718e-08	79.8847	1.17052	0.383251	polC	DNA polymerase III polC-type
HMPRNC0000_1330	8.16174	2.00646	0.040719	22.2033	1.77989	0.00673696	yhbC	Bacterial ribosome SSU maturation protein RimP
HMPRNC0000_1335	1.02612	5.96566	0.0100772	1.52189	3.38918	0.0680444		HMPRNC0000_1341
HMPRNC0000_1342	24.199	2.08623	2.06123e-05	64.5871	-1.11486	0.409909		DNA translocase FtsK
HMPRNC0000_1344	5.27358	4.88933	6.3508e-05	5.25789	1.7536	0.123811		Zinc protease
HMPRNC0000_1345	8.12691	6.4416	2.19484e-06	13.5886	1.35069	0.197472		zinc protease YmfH
HMPRNC0000_1346	9.09737	4.3834	1.85342e-05	14.1878	-1.05491	0.792322	phbB	3-oxoacyl-(acyl-carrier protein) reductase	8-amino-7-oxononanoate biosynthesis I; cis-dodecenoyl biosynthesis; cis-vaccenate biosynthesis; biotin biosynthesis I; fatty acid elongation -- saturated; palmitate biosynthesis II (bacteriand plants); stearate biosynthesis II (bacteriand plants)
HMPRNC0000_1350	3.93636	2.55913	0.0269563	9.30261	1.74042	0.197629	cinA	Nicotinamide-nucleotide amidase	NAD salvage pathway I
HMPRNC0000_1351	143.256	-3.06022	5.60804e-09	101.085	-1.17177	0.211892	recA	RecA protein
HMPRNC0000_1359	10.246	2.24427	0.00178401	17.6147	1.4574	0.097768	miaB	tRNA-i(6)A37 methylthiotransferase
HMPRNC0000_1363	8.05512	2.63417	0.00185419	11.6259	1.21005	0.408421	mutS	DNA mismatch repair protein MutS
HMPRNC0000_1364	6.45582	2.51639	0.011575	11.3853	1.22302	0.418042	mutL	DNA mismatch repair protein MutL
HMPRNC0000_1377	5.56064	2.80324	0.00481011	8.6708	1.15476	0.658747	glnR	FemC, factor involved in methicillin resistance / Glutamine synthetase repressor
HMPRNC0000_1379	78.6074	2.50812	9.79475e-16	108.309	-1.16754	0.360727	glnA	Glutamine synthetase type I	ammoniassimilation cycle II; ammoniassimilation cycle III; glutamine biosynthesis I
HMPRNC0000_1415	1.71245	-3.14049	0.0440622	2.22461	2.06936	0.145674		Two-component system sensor histidine kinase
HMPRNC0000_1420	8.81728	-2.66649	0.00106804	21.1815	-1.26542	0.348509		hypothetical protein
HMPRNC0000_1423	4.46053	-4.55386	0.0161052	5.62898	-1.07518	0.797007	thrA	Homoserine dehydrogenase	homoserine and methionine biosynthesis; homoserine biosynthesis; isoleucine biosynthesis I; superpathway of methionine biosynthesis (transsulfuration); threonine biosynthesis
HMPRNC0000_1424	5.82582	-4.2445	0.00178516	8.37312	-1.23018	0.47588	thrC	Threonine synthase	isoleucine biosynthesis I; threonine biosynthesis; threonine biosynthesis from homoserine
HMPRNC0000_1425	3.1454	-3.39282	0.037917	3.34724	-1.78312	0.126126	thrB	Homoserine kinase	isoleucine biosynthesis I; threonine biosynthesis; threonine biosynthesis from homoserine
HMPRNC0000_1427	7.2785	-4.08081	5.33156e-05	5.79481	-1.00063	0.998341		hypothetical protein
HMPRNC0000_1428	7.84289	2.4429	0.00189959	6.59711	-1.1846	0.567008	lysP2	GabP-family amino acid permease
HMPRNC0000_1433	6.25705	10.0097	9.4302e-07	6.5865	-1.12177	0.676154	guaC	GMP reductase
HMPRNC0000_1434	5.74582	7.57793	7.51724e-06	5.93087	1.75311	0.0783473		hypothetical protein
HMPRNC0000_1436	81.2925	-4.27117	1.87615e-11	87.4054	-1.39635	0.184388	lexA	SOS-response repressor and protease LexA
HMPRNC0000_1437	2.55116	-3.53337	0.0297504	0.950101	2.4048	0.206149		hypothetical protein
HMPRNC0000_1440	11.1695	2.74722	0.000317194	9.94589	1.17169	0.529443		UPF0154 protein YneF
HMPRNC0000_1447	8.84766	2.77539	0.000960855	10.8433	-1.28001	0.258005	mscL	Large-conductance mechanosensitive channel
HMPRNC0000_1448	30.3438	2.33528	3.31716e-05	66.192	-1.45837	0.00651188	opuD2	Glycine betaine transporter OpuD
HMPRNC0000_1451	2.83097	3.821	0.00840121	4.388	1.19702	0.602044		hypothetical protein
HMPRNC0000_1462	1.99492	-1.08859	0.855611	5.2973	2.08017	0.0405269	msrA	Peptide-methionine (S)-S-oxide reductase MsrA
HMPRNC0000_1465	6.28038	-3.57961	0.00135287	2.6245	1.1378	0.759991	dinB2	Putative UV-damage repair protein UvrX
HMPRNC0000_1467	7.51292	-2.00937	0.0166169	16.1702	-1.63089	0.0366123		Deblocking aminopeptidase
HMPRNC0000_1503	8.0337	-2.44175	0.0369791	1.32933	-1.14835	0.811079	dapB	4-hydroxy-tetrahydrodipicolinate reductase
HMPRNC0000_1514	2.92377	5.26935	0.00130968	6.25924	1.50666	0.14522	brnQ	Branched-chain amino acid transport system carrier protein
HMPRNC0000_1515	8.39889	2.92068	0.000309865	22.4134	1.61668	0.190208		Nitric oxide reductase activation protein NorD
HMPRNC0000_1516	2.47869	4.25593	0.00610598	6.94633	4.18459	0.000741771		Nitric oxide reductase activation protein NorQ
HMPRNC0000_1524	7.14046	-2.35647	0.0212295	1.82952	-2.36375	0.146818		hypothetical protein
HMPRNC0000_1525	3.47769	2.71709	0.0200944	3.75842	1.25248	0.630578		type 2 phosphatidic acid phosphatase family protein
HMPRNC0000_1532	7.36966	-2.59449	0.00350534	9.29598	1.22053	0.483557	msrB	Peptide-methionine (R)-S-oxide reductase MsrB
HMPRNC0000_1536	7.4229	2.30401	0.0376076	15.1243	-1.19401	0.328783	thyA	Thymidylate synthase	formylTHF biosynthesis; pyrimidine deoxyribonucleosides salvage; pyrimidine deoxyribonucleotides de novo biosynthesis I; superpathway of pyrimidine deoxyribonucleoside salvage; superpathway of pyrimidine deoxyribonucleotides de novo biosynthesis
HMPRNC0000_1570	7.63	-1.13653	0.684787	8.32993	2.03542	0.0143284		CCA tRNA nucleotidyltransferase
HMPRNC0000_1571	4.73737	1.16015	0.651067	7.33639	2.38179	0.00250891		UDP-N-acetylglucosamine:L-malate glycosyltransferase
HMPRNC0000_1592	3.84098	4.11382	0.00162995	6.33972	1.03231	0.917556	cmk	Cytidylate kinase	CMP phosphorylation; pyrimidine deoxyribonucleotide phosphorylation; superpathway of pyrimidine deoxyribonucleoside salvage; superpathway of pyrimidine deoxyribonucleotides de novo biosynthesis; superpathway of pyrimidine nucleobases salvage; superpathway of pyrimidine ribonucleotides de novo biosynthesis; UTP and CTP de novo biosynthesis
HMPRNC0000_1645	4.66089	-2.33972	0.00838063	5.94282	-1.93867	0.0276485	argR	Arginine pathway regulatory protein ArgR, repressor of arg regulon
HMPRNC0000_1679	1.03571	-3.6562	0.109254	4.01344	-2.58661	0.00878944		5-formyltetrahydrofolate cyclo-ligase	folate transformations I; formylTHF biosynthesis
HMPRNC0000_1680	10.1347	2.06671	0.00911776	8.1028	1.86755	0.0445305	rpmG	LSU ribosomal protein L33p and LSU ribosomal protein L33p, zinc-dependent
HMPRNC0000_1687	20.4661	2.15831	0.00140308	16.9653	2.13282	0.000206843	cshB	DEAD-box ATP-dependent RNA helicase CshB
HMPRNC0000_1689	2.13123	2.02792	0.146154	2.35692	2.77901	0.040302		hypothetical protein
HMPRNC0000_1692	11.2907	-2.05776	0.00416314	16.2376	1.0642	0.751412	ydiA	Phosphoenolpyruvate synthase regulatory protein
HMPRNC0000_1693	3.78351	-2.25696	0.0198744	4.38225	-1.35916	0.372296		Transcriptional repressor CcpN, MarR family
HMPRNC0000_1706	5.60582	2.79994	0.00241037	11.7392	3.49645	0.0131054	yggJ	16S rRNA (uracil(1498)-N(3))-methyltransferase
HMPRNC0000_1707	21.3599	3.81207	8.22091e-10	58.5885	1.70394	0.274231	prmA	Ribosomal protein L11 methyltransferase
HMPRNC0000_1708	39.9636	2.69195	7.43387e-10	96.1519	1.74907	0.227546	dnaJ	Chaperone protein DnaJ
HMPRNC0000_1710	223.144	2.0598	7.96459e-05	511.303	1.44505	0.416367	dnaK	Chaperone protein DnaK
HMPRNC0000_1716	30.337	2.40435	5.19363e-05	28.1792	-1.15197	0.538524	rpsT	SSU ribosomal protein S20p
HMPRNC0000_1735	6.0793	-1.02067	0.954119	8.59516	-2.08702	0.00690805		metal ion transporter YcsG, Mn(2+)/Fe(2+) NRAMP family
HMPRNC0000_1740	1.7387	4.04927	0.0255913	5.00147	1.45134	0.254308	dur1	Allophanate hydrolase 2 subunit 1	uredegradation I
HMPRNC0000_1744	45.9597	2.45936	1.12415e-11	45.5711	1.21129	0.474807	yegQ	protease large subunit YrrO
HMPRNC0000_1745	9.38382	1.97853	0.0228917	9.76078	2.34125	0.0131036		protease small subunit YrrN
HMPRNC0000_1746	3.02821	6.36402	0.000560632	2.94681	1.72049	0.270375		O-methyltransferase family protein
HMPRNC0000_1755	6.32944	2.52903	0.0120905	16.537	1.24082	0.626332	yhbW	Flavin-utilizing monooxygenase
HMPRNC0000_1756	11.1366	-2.32871	0.0030609	50.1204	-1.14621	0.644749	csbD	sigmaB-controlled gene product
HMPRNC0000_1759	4.06292	2.40526	0.0331473	5.83975	2.73937	0.00648526		HesA/MoeB/ThiF family protein	molybdenum cofactor biosynthesis
HMPRNC0000_1761	27.6745	2.76869	9.62271e-10	54.9604	-1.1096	0.473541	aspS	Aspartyl-tRNA synthetase	tRNcharging
HMPRNC0000_1762	5.23125	3.38334	0.00162967	8.81985	1.10722	0.704699	hisS	Histidyl-tRNA synthetase	tRNcharging
HMPRNC0000_1765	5.70829	2.74672	0.00344115	13.7367	-1.06126	0.768222	dtd	D-aminoacyl-tRNA deacylase
HMPRNC0000_1768	8.251	2.48245	0.00273009	9.83287	1.42609	0.146755	recJ	Single-stranded-DNA-specific exonuclease RecJ
HMPRNC0000_1773	19.3963	2.06558	0.000549942	26.2692	-1.47584	0.0814848	ruvB	Holliday junction ATP-dependent DNA helicase RuvB
HMPRNC0000_1777	28.6846	2.27842	3.31218e-05	39.0434	1.55124	0.0120708	cgtA	GTP-binding protein Obg
HMPRNC0000_1783	7.8605	-6.90861	6.45915e-09	8.72168	-1.32549	0.35149		hypothetical protein
HMPRNC0000_1788	45.2533	2.09904	3.74402e-05	64.8539	-1.09479	0.514756	valS	Valyl-tRNA synthetase	tRNcharging
HMPRNC0000_1790	6.12488	1.97168	0.0322205	7.35179	2.34867	0.00305857		3'UTR
HMPRNC0000_1797	2.30566	3.37646	0.0222632	7.67782	1.10913	0.721025	hemD	Uroporphyrinogen-III synthase
HMPRNC0000_1798	10.6536	2.50869	0.00032487	38.9334	1.14382	0.424903	hemC	Porphobilinogen deaminase
HMPRNC0000_1801	2.94502	1.86692	0.185449	2.46163	2.98114	0.041804	yihA	GTP-binding protein EngB
HMPRNC0000_1808	14.895	2.20298	0.00220301	11.9549	1.1318	0.635697	rpmI	LSU ribosomal protein L35p
HMPRNC0000_1825	84.8461	-2.57023	6.08258e-07	155.931	-1.10725	0.233741	icd	Isocitrate dehydrogenase (NADP)	mixed acid fermentation; respiration (anaerobic); TCcycle I (prokaryotic); TCcycle III (helicobacter)
HMPRNC0000_1826	52.8568	-4.15946	4.90138e-21	79.025	-1.06698	0.518379	gltA	Citrate synthase (si)	mixed acid fermentation; respiration (anaerobic); TCcycle I (prokaryotic); TCcycle III (helicobacter)
HMPRNC0000_1832	6.107	4.32449	0.00025894	7.36641	-1.14176	0.69011	accA	Acetyl-coenzyme A carboxyl transferase alpha chain	biotin-carboxyl carrier protein assembly
HMPRNC0000_1840	6.41581	-2.4613	0.0043	26.3864	-1.62433	0.038712		metal-dependent hydrolase
HMPRNC0000_1843	19.9637	-3.89245	2.30007e-08	39.0626	-1.13642	0.379374	ald2	Alanine dehydrogenase	alanine degradation IV
HMPRNC0000_1845	118.696	-3.47783	2.29564e-11	382.288	-1.44541	0.0575277		Universal stress protein family
HMPRNC0000_1846	40.4308	2.27506	4.38615e-07	82.3942	1.31339	0.116482	ackA	Acetate kinase	acetate formation from acetyl-CoI; acetyl-Cofermentation to butyrate II; gallate degradation III (anaerobic); mixed acid fermentation; purine nucleobases degradation II (anaerobic); pyruvate fermentation to acetate and lactate I; pyruvate fermentation to acetate II; pyruvate fermentation to acetate IV; superpathway of acetate utilization and formation
HMPRNC0000_1851	6.56397	4.79017	2.10074e-05	5.88109	1.69883	0.0830404	thiI	tRNA 4-thiouridine synthase
HMPRNC0000_1858	22.0303	3.28876	4.10588e-06	18.4598	-1.33149	0.359962		Transcript
HMPRNC0000_1868	15.1741	-2.75013	3.53861e-07	22.4524	-1.14819	0.540997		Serine protease, DegP/HtrA
HMPRNC0000_1872	1.36746	4.15707	0.0482087	2.30521	1.26966	0.672854	sgtA	Multimodular transpeptidase-transglycosylase
HMPRNC0000_1876	6.9475	-3.75832	1.71205e-05	17.234	-1.39833	0.0580951	acsA2	Acetyl-CoA synthetase	acetate conversion to acetyl-CoA; acetate formation from acetyl-CoII; crotonate fermentation (to acetate and cyclohexane carboxylate); ethanol degradation II; ethanol degradation IV; pyruvate fermentation to acetate III; superpathway of acetate utilization and formation
HMPRNC0000_1880	14.0775	2.6354	0.000151112	21.3813	1.85569	0.00424774	ccpA	Catabolite control protein A
HMPRNC0000_1885	24.8987	2.04311	0.000217979	28.3065	1.1703	0.336265	murC	UDP-N-acetylmuramate--L-alanine ligase	peptidoglycbiosynthesis I (meso-diaminopimelate containing); peptidoglycbiosynthesis II (staphylococci); peptidoglycbiosynthesis III (mycobacteria); peptidoglycbiosynthesis V (beta-lactam resistance); UDP-N-acetylmuramoyl-pentapeptide biosynthesis I (meso-DAP-containing); UDP-N-acetylmuramoyl-pentapeptide biosynthesis II (lysine-containing)
HMPRNC0000_1886	44.4943	2.09063	5.96869e-06	60.9483	1.04012	0.752154		FtsK/SpoIIIE family protein
HMPRNC0000_1889	14.7315	-2.50786	0.000160626	25.3405	1.09222	0.661878	pepA1	Glutamyl aminopeptidase, deblocking aminopeptidase
HMPRNC0000_1891	5.35253	-2.27408	0.0200841	8.67993	1.26666	0.382235		Quorum-quenching lactonase YtnP
HMPRNC0000_1892	19.7376	2.54845	1.31798e-06	39.6591	1.38504	0.0094482	trmB	tRNA (guanine(46)-N(7))-methyltransferase
HMPRNC0000_1895	24.0387	-2.74374	8.49503e-07	30.5936	1.06046	0.740132	pepV	Putative Xaa-His dipeptidase
HMPRNC0000_1896	12.0502	-2.12295	0.000745431	38.0489	-1.38401	0.191387		hypothetical protein
HMPRNC0000_1900	3.65396	2.31996	0.0456486	7.3795	1.8036	0.0460288	sasC	putative cell-wall-anchored protein SasC (LPXTG motif)
HMPRNC0000_1903	30.9337	2.39901	1.53435e-07	45.2012	1.30398	0.101831	leuS	Leucyl-tRNA synthetase	tRNcharging
HMPRNC0000_1909	27.7325	-11.2133	8.56637e-32	69.3822	-1.55743	0.122099	putA	Proline dehydrogenase	proline degradation
HMPRNC0000_1926	15.2583	2.25159	0.00228778	26.1283	1.1922	0.341973		hypothetical protein
HMPRNC0000_1927	23.0971	2.18595	5.55256e-05	22.1043	-1.00355	0.989889	metK	S-adenosylmethionine synthetase	S-adenosyl-L-methionine cycle I; S-adenosyl-L-methionine biosynthesis
HMPRNC0000_1982	21.0396	-3.02077	6.90827e-07	62.7944	-1.81444	0.00278461		hypothetical protein
HMPRNC0000_1984	41.3388	-3.58339	2.84955e-15	59.9272	1.19428	0.317743	prsA2	Foldase protein PrsA precursor and Foldase clustered with pyrimidine conversion
HMPRNC0000_1991	2.8468	3.69624	0.0170273	1.94605	1.13204	0.819619		hypothetical protein
HMPRNC0000_1992	4.22192	3.18293	0.00956086	1.00465	4.0556	0.0478436		HTH domain protein
HMPRNC0000_2003	11.3302	-7.03046	1.10994e-09	1.54562	1.64786	0.365042	glnQ	Glutamine ABC transporter, ATP-binding protein GlnQ
HMPRNC0000_2004	14.6884	-3.9931	2.52569e-07	2.67115	2.06184	0.206124		ABC transporter/substrate-binding protein/ABC transporter,permease protein
HMPRNC0000_2005	0.654284	3.68727	0.135513	2.24152	5.58788	0.0206675		Mobile element protein
HMPRNC0000_2045	11.5242	2.71855	0.000227235	18.9527	1.07806	0.78343	msbA	Efflux ABC transporter, permease/ATP-binding protein YgaD
HMPRNC0000_2047	1.91848	3.60592	0.0239941	4.16742	1.84756	0.12927	nth	A/G-specific adenine glycosylase
HMPRNC0000_2049	17.2269	-2.11087	0.00312778	45.0546	-1.34866	0.0281943	yfhP	conserved membrane protein YfhP
HMPRNC0000_2050	1.06726	1.03861	0.950642	2.3156	-2.74463	0.0244227		HMPRNC0000_2068
HMPRNC0000_2055	2.83267	-3.4696	0.005584	4.31915	-1.0387	0.915654	mgt	Monofunctional biosynthetic peptidoglycan transglycosylase	peptidoglycbiosynthesis I (meso-diaminopimelate containing)
HMPRNC0000_2058	17.3086	-2.70979	1.42078e-06	30.6383	-1.26217	0.263795	yhbO	Intracellular protease
HMPRNC0000_2068	14.281	-2.05662	0.0205329	17.89	-1.06736	0.732849	vraR	Two component transcriptional regulator VraR
HMPRNC0000_2069	15.3777	-2.4575	0.00242196	16.768	-1.08249	0.710704	vraS	Sensor histidine kinase VraS
HMPRNC0000_2070	8.92907	-3.30604	0.00161131	6.75644	1.14399	0.65451		Cell wall-active antibiotics response protein VraT
HMPRNC0000_2071	7.21636	-5.36308	6.59692e-06	2.25251	1.54008	0.361807		hypothetical protein
HMPRNC0000_2085	31.2849	2.02277	3.43999e-05	28.8722	1.00105	0.9948	gatA	Aspartyl-tRNA(Asn) amidotransferase subunit A and Glutamyl-tRNA(Gln) amidotransferase subunit A
HMPRNC0000_2086	1.02968	3.86233	0.0492051	1.91289	1.25021	0.669155	gatC	Aspartyl-tRNA(Asn) amidotransferase subunit C and Glutamyl-tRNA(Gln) amidotransferase subunit C
HMPRNC0000_2087	14.5356	-3.59228	4.68816e-10	29.4065	-1.37558	0.0455252	putP	Sodium/proline symporter
HMPRNC0000_2089	17.2457	2.73259	0.000125702	19.2264	1.64175	0.0411948	pcrA	ATP-dependent DNA helicase UvrD/PcrA
HMPRNC0000_2090	2.54714	4.15717	0.00643531	4.10285	2.85956	0.0166745		Heptaprenylglyceryl phosphate synthase
HMPRNC0000_2104	8.96043	-2.6591	0.00116863	23.0491	-1.29418	0.107379	sdcS	Sodium-dependent anion transporter family
HMPRNC0000_2105	3.39446	-6.3765	0.000218515	6.19078	-2.08877	0.0114988		Cell wall surface anchor family protein
HMPRNC0000_2117	14.5567	-2.26686	0.00418622	15.271	1.428	0.119305		hypothetical protein
HMPRNC0000_2121	2.55619	2.72896	0.0452571	4.05987	1.4483	0.313539		ABC transporter, ATP-binding protein
HMPRNC0000_2132	8.91617	3.4678	0.00129165	57.3809	-1.00694	0.960851	scn	fibrinogen binding phage associated protein
HMPRNC0000_2184	3.61513	-3.31769	0.010086	4.05138	-1.21458	0.62623		CI repressor, phage associated
HMPRNC0000_2189	1.49019	2.65541	0.144629	1.25533	6.98667	0.00639347		Sphingomyelinase
HMPRNC0000_2193	1.24344	-2.19377	0.296909	5.71391	-2.09615	0.015326	argE	Acetylornithine deacetylase	arginine biosynthesis I (viL-ornithine); ornithine biosynthesis
HMPRNC0000_2200	96.6984	2.23914	0.00104295	306.239	1.59794	0.444227	groL	Heat shock protein 60 family chaperone GroEL
HMPRNC0000_2204	7.71889	9.56056	1.88168e-06	11.1215	3.57991	0.00173767		Nitroreductase family protein
HMPRNC0000_2220	2.08662	1.67405	0.332809	3.15854	3.69707	0.0107299	yeeE	UPF0394 inner membrane protein YeeE
HMPRNC0000_2222	11.2453	2.03384	0.00706729	28.2402	1.04861	0.811387		Redox-sensing transcriptional repressor Rex
HMPRNC0000_2243	0.886461	2.22486	0.237019	0.843431	7.50813	0.0292003		Mobile element protein
HMPRNC0000_2258	2.33339	-2.41912	0.0404361	7.52251	1.1338	0.608694	acpS	Holo-(acyl-carrier-protein) synthase	acyl carrier protein metabolism II
HMPRNC0000_2271	23.506	-2.04401	5.14841e-06	24.4011	-1.03185	0.86818	ddl	D-alanine--D-alanine ligase	peptidoglycbiosynthesis I (meso-diaminopimelate containing); peptidoglycbiosynthesis II (staphylococci); peptidoglycbiosynthesis III (mycobacteria); peptidoglycbiosynthesis V (beta-lactam resistance); UDP-N-acetylmuramoyl-pentapeptide biosynthesis I (meso-DAP-containing); UDP-N-acetylmuramoyl-pentapeptide biosynthesis II (lysine-containing)
HMPRNC0000_2302	15.1478	2.21095	0.000391652	20.0234	-1.24175	0.251224		HMPRNC0000_2326
HMPRNC0000_2316	28.5584	2.01093	0.000132754	43.8697	-1.07561	0.614311	rho	Transcription termination factor Rho
HMPRNC0000_2317	33.626	-3.21632	3.57076e-07	92.7711	-1.33033	0.0232404	gabD	Aldehyde dehydrogenase	2'-deoxy-alpha-D-ribose 1-phosphate degradation; ethanol degradation I; ethanol degradation II; ethanol degradation IV; heterolactic fermentation; L-lactaldehyde degradation (aerobic); mixed acid fermentation; pyruvate fermentation to ethanol I; superpathway of purine deoxyribonucleosides degradation; superpathway of pyrimidine deoxyribonucleosides degradation; threonine degradation IV
HMPRNC0000_2324	37.9931	2.04785	1.5624e-06	26.2354	-1.06045	0.710855	pyrG	CTP synthase	glutamine degradation I; superpathway of pyrimidine deoxyribonucleotides de novo biosynthesis; superpathway of pyrimidine nucleobases salvage; superpathway of pyrimidine ribonucleotides de novo biosynthesis; UTP and CTP de novo biosynthesis
HMPRNC0000_2331	8.09883	2.6254	0.000724695	12.8895	2.16951	0.00709365		hypothetical protein
HMPRNC0000_2343	11.2666	1.67225	0.0278789	10.0523	2.09327	0.0225873		hypothetical protein
HMPRNC0000_2348	5.85105	-5.4091	5.56889e-06	23.9129	-1.70225	0.0932743		oxidoreductase ylbE
HMPRNC0000_2349	1.28591	4.93982	0.0393909	7.27008	2.07181	0.193885	czrA	Zn(II) or Co(II)-specific transcriptional repressor protein
HMPRNC0000_2350	5.70442	17.0948	4.29322e-07	19.6415	2.94668	0.0372018	zitB	Zn(II) and Co(II) transmembrane diffusion facilitator
HMPRNC0000_2358	2.98725	-3.36516	0.00398357	3.36629	-1.07891	0.84267	mtlA	PTS system, mannitol-specific IIC component / PTS system, mannitol-specific IIB component
HMPRNC0000_2359	3.82297	-2.60248	0.00977943	12.1118	-1.33238	0.288098		Mannitol operon activator, BglG family
HMPRNC0000_2365	2.4016	1.84128	0.224095	6.74827	2.84812	0.0224849	fmtB2	FmtB (Mrp) protein involved in methicillin resistance and cell wall biosynthesis
HMPRNC0000_2370	20.4516	-4.25963	5.4925e-10	36.6946	1.00786	0.959314	rocF	Arginase	arginine degradation I (arginase pathway); urecycle
HMPRNC0000_2386	19.8905	-3.10909	7.77719e-07	28.3827	-1.17477	0.606129	yqfA	Hemolysin III
HMPRNC0000_2387	45.3363	-2.22879	7.39403e-09	60.3039	-1.24138	0.317747		N-acetylglucosamine-1-phosphate uridyltransferase eukaryotic	anhydromuropeptides recycling; UDP-N-acetyl-D-glucosamine biosynthesis I
HMPRNC0000_2388	9.9293	-2.46595	0.000770411	14.1842	-2.22518	0.000253219	ydjM	Membrane-bound metal-dependent hydrolase YdjM, induced during SOS response
HMPRNC0000_2389	15.4796	-2.99799	5.34315e-06	36.2113	-1.04024	0.907416		hypothetical protein
HMPRNC0000_2391	10.3535	-2.27206	0.000359405	4.59721	1.3306	0.404844		hypothetical protein
HMPRNC0000_2401	103.046	-4.33525	8.3945e-13	560.524	-1.76009	0.115807	asp	alkaline shock protein 23
HMPRNC0000_2402	13.0526	-4.29497	0.000101532	72.6451	-1.99957	0.0361491		hypothetical protein
HMPRNC0000_2403	44.6311	-5.6049	7.54886e-17	250.596	-1.95205	0.057835		hypothetical protein
HMPRNC0000_2404	10.4927	-2.17633	0.00194188	44.0965	-1.53851	0.110543	opuD	Glycine betaine transporter OpuD
HMPRNC0000_2406	48.6382	-2.17977	5.91253e-06	62.045	1.45959	0.0188103	yncB	NADP-dependent oxidoreductase YfmJ
HMPRNC0000_2421	3.48998	-8.25479	2.8657e-06	5.03735	-1.86687	0.0758809		NAD-dependent protein deacetylase of SIR2 family
HMPRNC0000_2424	0.616611	-1.60604	0.582442	1.20853	6.10762	0.0329791		Transcriptional regulator, MerR family
HMPRNC0000_2435	5.15172	3.02136	0.00332835	6.66919	1.899	0.0855898	ppx	ATPase component of general energizing module of ECF transporters
HMPRNC0000_2463	13.5407	4.14422	7.25606e-05	12.2182	1.08229	0.810567		Transcript
HMPRNC0000_2466	38.7428	2.49749	3.37822e-11	68.3443	-1.44277	0.0401272	pbuG	Hypoxanthine/guanine permease PbuG
HMPRNC0000_2472	1.34658	3.82964	0.038865	2.76052	2.15783	0.127202		Auxin efflux carrier family protein
HMPRNC0000_2500	8.47075	-2.2416	0.00828927	18.5242	-1.0983	0.611223	modA	Molybdenum ABC transporter, substrate-binding protein ModA
HMPRNC0000_2507	33.296	2.39846	0.000745293	7.66686	1.45939	0.165376		Ferrichrome-binding periplasmic protein precursor
HMPRNC0000_2521	5.24391	2.16918	0.0333687	21.9841	-1.0485	0.779787	sarR	Transcriptional regulator SarR (accessory regulator R)
HMPRNC0000_2523	5.43288	-2.17827	0.0260061	11.4483	-1.16263	0.542169		hypothetical protein
HMPRNC0000_2528	29.3902	4.69338	9.29491e-07	59.8382	-1.91105	0.0541416	ssaA	Secretory antigen precursor SsaA
HMPRNC0000_2529	7.26566	2.31457	0.00916073	7.66198	-1.28238	0.405987	nhaC	Na+/H+ antiporter NhaC
HMPRNC0000_2532	2.81636	6.46713	0.000530727	8.4795	1.25611	0.39999	ssaA2	Secretory antigen SsaA
HMPRNC0000_2534	26.7878	-2.82793	2.50154e-08	46.2439	-1.23135	0.152857	pdxB	Glyoxylate reductase / Glyoxylate reductase / Hydroxypyruvate reductase	formaldehyde assimilation I (serine pathway)
HMPRNC0000_2535	12.02	2.49165	0.000499988	11.1221	1.27805	0.501814		oxidoreductase
HMPRNC0000_2536	14.7892	2.30535	0.00119142	9.53381	1.30398	0.258605	amiD2	Autolysin
HMPRNC0000_2538	17.0105	-2.16876	0.000902056	76.5913	-1.544	0.116286		hypothetical protein
HMPRNC0000_2539	86.9205	-2.92214	9.35715e-06	379.111	-1.43011	0.147375	fdhA	putative oxidoreductase YjgC
HMPRNC0000_2542	15.5857	-4.06417	5.22988e-09	21.7451	-1.28661	0.233112	lytR	Cell envelope-associated transcriptional attenuator LytR-CpsA-Psr, subfamily F2
HMPRNC0000_2544	8.28737	-10.5579	1.23173e-12	12.0949	-2.11234	0.00065209		Inositol monophosphatase family protein	myo-inositol biosynthesis
HMPRNC0000_2566	5.41092	3.92969	0.0011904	11.1475	-1.61586	0.115101		hypothetical protein
HMPRNC0000_2570	4.94257	-6.32461	3.36658e-07	27.7459	-1.26716	0.350188	hutI	Imidazolonepropionase	histidine degradation I
HMPRNC0000_2572	8.49807	-9.51136	7.5676e-12	38.4409	-1.21105	0.449976	hutU	Urocanate hydratase	histidine degradation I
HMPRNC0000_2574	20.1817	-12.4813	4.05471e-23	73.7732	-1.46621	0.198639	hutG	Formiminoglutamase	histidine degradation I
HMPRNC0000_2576	9.96102	3.78622	2.65841e-05	15.8666	1.30652	0.357152		hypothetical protein
HMPRNC0000_2583	2.92354	-1.52006	0.453489	3.11985	-2.15099	0.0453175	yhaH	hypothetical protein
HMPRNC0000_2596	1.99871	3.65136	0.0217023	4.33879	-1.01855	0.957925		hypothetical protein
HMPRNC0000_2611	1.44083	-1.76164	0.323699	2.48843	-2.65633	0.0396093		hypothetical protein
HMPRNC0000_2612	1.91313	-3.66777	0.047666	4.16982	-1.6504	0.226377		hypothetical protein
HMPRNC0000_2613	29.675	-2.72173	1.65771e-08	68.2513	-1.17332	0.139457	mqo2	Malate:quinone oxidoreductase	TCcycle I (prokaryotic); TCcycle III (helicobacter)
HMPRNC0000_2616	5.46754	2.16435	0.0288191	61.4695	1.26421	0.0855472	lctP	L-lactate permease
HMPRNC0000_2621	12.922	-3.89575	9.88783e-08	29.8688	-1.57916	0.0512398		hypothetical protein
HMPRNC0000_2625	4.97154	-4.62805	0.00141497	2.04693	-1.28301	0.598523		Attachment to host cells and virulence
HMPRNC0000_2626	18.1444	-6.01474	2.12153e-13	9.38225	-1.04643	0.901139	trxB	Thioredoxin reductase	thioredoxin pathway
HMPRNC0000_2632	8.2019	3.4454	0.000462073	9.85633	1.29063	0.560981	scrA	PTS system, sucrose-specific IIB component / PTS system, sucrose-specific IIC component
HMPRNC0000_2636	1.92847	-16.6082	0.00100378	9.37085	-1.92817	0.0941745		General stress protein 26
HMPRNC0000_2638	0.276269	-2.85757	0.383173	2.0527	-5.16157	0.00199346		hypothetical protein
HMPRNC0000_2648	4.31674	-2.72768	0.0365345	11.2695	-1.13773	0.556911		hypothetical protein
HMPRNC0000_2652	2.60126	3.65885	0.0128962	12.5636	1.35957	0.211938	narH	Respiratory nitrate reductase beta chain	nitrate reduction III (dissimilatory); nitrate reduction IV (dissimilatory)
HMPRNC0000_2655	4.0469	3.91875	0.00254613	19.2797	1.44546	0.0815037	narG	Respiratory nitrate reductase alpha chain	nitrate reduction III (dissimilatory); nitrate reduction IV (dissimilatory)
HMPRNC0000_2659	1.72997	5.02456	0.00744731	11.7813	1.15349	0.647656	nirB	Nitrite reductase (NAD(P)H) large subunit
HMPRNC0000_2662	3.5479	2.96144	0.0184973	7.5272	-1.31503	0.334324	fnt	formate/nitrite transporter family protein
HMPRNC0000_2669	2.77865	3.65196	0.0171987	4.41845	1.78276	0.138139		hypothetical protein
HMPRNC0000_2675	26.0016	2.13767	8.20881e-06	55.1102	1.24245	0.429441	tcyB	L-cystine ABC transporter, permease protein TcyB
HMPRNC0000_2676	15.9802	2.64824	0.000153566	29.9468	2.15453	0.0214712	tcyA	L-cystine ABC transporter, substrate-binding protein TcyA
HMPRNC0000_2679	16.6457	-5.62703	6.89116e-09	48.9537	-1.41684	0.120478	gpm	Phosphoglycerate mutase	formaldehyde assimilation I (serine pathway); gluconeogenesis I; glycolysis III (from glucose); heterolactic fermentation
HMPRNC0000_2680	1.11068	-10.6556	0.00474	2.60169	-1.92877	0.114956		HMPRNC0000_2705
HMPRNC0000_2685	8.97085	2.58579	0.0117283	87.522	-1.08158	0.616131	sbi	IgG-binding protein SBI
HMPRNC0000_2704	10.464	-6.67497	4.89921e-12	19.4136	-1.25743	0.281568	glxK	Glycerate kinase	formaldehyde assimilation I (serine pathway)
HMPRNC0000_2705	14.6253	-4.07946	1.18936e-11	23.1207	-1.05589	0.842244		hypothetical protein
HMPRNC0000_2710	4.91269	-2.34851	0.00933613	17.9701	-2.45413	1.57422e-05	cycA1	D-serine/D-alanine/glycine transporter
HMPRNC0000_2711	5.15473	3.8759	0.000989201	8.60822	1.00416	0.987466		Na+/H+ antiporter
HMPRNC0000_2717	6.01736	2.27337	0.0134396	18.5624	1.00508	0.978797		MFS-type transporter
HMPRNC0000_2721	0.878351	-10.8271	0.0173832	2.3478	2.13504	0.109142	opuBB	Choline ABC transport system, permease protein OpuBB
HMPRNC0000_2722	3.22909	-3.27411	0.0246832	20.8654	2.1069	0.00148487	opuBA	Choline ABC transport system, ATP-binding protein OpuBA
HMPRNC0000_2725	2.78787	-2.69405	0.0421905	20.6234	-1.45448	0.209657	pnbA	Carboxylesterase, type B
HMPRNC0000_2727	4.69976	-6.28664	7.91612e-07	16.9752	-2.0413	0.000629269	ybbM	putative iron export permease protein FetB
HMPRNC0000_2728	4.2836	-4.77715	3.74403e-05	12.7509	-1.78854	0.0373051	ybbL	putative iron export ATP-binding protein FetA
HMPRNC0000_2733	8.93295	-2.43402	0.000733615	14.8742	-1.07781	0.719345		Ferredoxin-dependent glutamate synthase	ammoniassimilation cycle II; glutamate biosynthesis V; glutamine degradation I
HMPRNC0000_2737	2.20373	3.60998	0.0203384	3.59151	-1.34784	0.464042	nikE	Nickel transport ATP-binding protein NikE
HMPRNC0000_2750	6.39935	-9.02562	3.23602e-10	25.8934	-1.57518	0.215801		Glutamate dehydrogenase	4-aminobutyrate degradation V; alanine degradation II (to D-lactate); glutamate biosynthesis II; glutamate biosynthesis III; glutamate degradation I; glutamate degradation X
HMPRNC0000_2752	3.31585	-5.48738	0.000569814	8.93352	-1.52148	0.236266		hypothetical protein
HMPRNC0000_2754	5.07034	-3.61724	0.000355239	6.30837	-1.174	0.649418	sdh	Short-chain alcohol dehydrogenase
HMPRNC0000_2757	5.91782	1.47852	0.245948	7.58963	2.18307	0.00519796		DNA/RNA helicase of DEAD/DEAH box family
HMPRNC0000_2769	7.77164	3.92728	3.19646e-05	20.8896	1.4345	0.0491465	fnbB	Fibronectin binding protein FnbB
HMPRNC0000_2770	8.40814	5.65	5.92957e-05	27.957	1.12886	0.479819	fnbA	Fibronectin binding protein FnbA
HMPRNC0000_2771	33.1266	-7.65099	4.9861e-28	24.8491	-1.8214	0.000805315	gntP	gluconate permease
HMPRNC0000_2772	11.9012	-6.84332	2.18541e-15	16.1171	-1.85434	0.0136906	gntK	Gluconokinase	D-gluconate degradation
HMPRNC0000_2773	9.47827	-5.42618	1.04591e-07	8.39879	-1.39741	0.24414	gntR	Gluconate operon transcriptional repressor
HMPRNC0000_2774	10.1613	-4.69327	3.28957e-05	27.5393	-1.34381	0.127972		Transcriptional regulator, MerR family
HMPRNC0000_2775	6.92752	-8.37249	6.22039e-08	10.9958	-1.16405	0.572357		GTP pyrophosphokinase	ppGpp biosynthesis
HMPRNC0000_2778	71.2163	-2.06092	3.76212e-10	37.3048	-1.0512	0.726695	gudP	MFS-type transporter
HMPRNC0000_2780	4.12241	-2.29171	0.0208527	3.49667	2.4457	0.0406425		Alkaline phosphatase like protein
HMPRNC0000_2791	15.806	4.47947	0.000340734	3.35463	-1.08189	0.829926		Phospholipase/carboxylesterase
HMPRNC0000_2792	12.7522	5.02778	3.4558e-05	1.54524	1.15372	0.780969		Glyoxalase family protein	methylglyoxal degradation II
HMPRNC0000_2793	12.0116	2.85939	0.000122196	3.4552	3.8916	0.0210334		Transcriptional regulator, MarR family
HMPRNC0000_2794	2.85551	-6.33248	0.000251465	4.62847	-1.56026	0.267398	yjdJ	Acetyltransferase, GNAT family
HMPRNC0000_2795	2.64485	7.27744	0.000888106	9.56538	1.2697	0.585113		Glyoxalase family protein	methylglyoxal degradation II
HMPRNC0000_2800	1.73066	2.27854	0.134396	1.51601	3.49343	0.0424539	supH	Extracellular polysaccharide biosynthesis hydrolase
HMPRNC0000_2812	19.0488	-2.52108	0.000227485	22.1973	2.11958	0.00156404		Esterase/lipase
HMPRNC0000_2814	3.88563	-2.6995	0.00705524	5.15901	1.76141	0.225767		Thioredoxin
HMPRNC0000_2815	6.80098	-3.09082	6.3728e-05	6.94858	1.92849	0.167168		hypothetical protein
HMPRNC0000_2818	7.1142	-1.95111	0.0649636	26.4226	-2.19462	0.00809884	yohK	CidA-associated membrane protein CidB
HMPRNC0000_2822	1.36063	7.73373	0.00275062	1.59842	2.02522	0.28462	amiD3	Secretory antigen SsaA
HMPRNC0000_2825	2.95503	-4.8456	0.00125278	3.83924	1.8355	0.13289		Antisense
HMPRNC0000_2826	6.39731	-5.48142	3.36537e-05	11.2352	1.22898	0.361903	ogt	Methylated-DNA--protein-cysteine methyltransferase
HMPRNC0000_2831	0.536806	-1.26918	0.791376	2.19127	6.31714	0.00215139		Putative antibiotic transport-associated protein
HMPRNC0000_2834	87.2905	-4.29042	1.26094e-13	213.949	1.21722	0.0310184	rocA	Delta-1-pyrroline-5-carboxylate dehydrogenase	arginine degradation I (arginase pathway); proline degradation
HMPRNC0000_2836	2.35087	-48.1642	3.1308e-06	1.11757	1.3767	0.636436		Hypothetical protein
HMPRNC0000_2838	47.9226	2.10281	0.000133622	88.4826	1.13332	0.661604	copA	Lead, cadmium, zinc and mercury transporting ATPase, Copper-translocating P-type ATPase
HMPRNC0000_2839	5.33113	6.2207	2.98524e-05	11.8486	1.80072	0.0104965	copZ	Copper(I) chaperone CopZ
HMPRNC0000_2840	9.13263	-3.0514	4.99213e-05	15.7433	-1.59696	0.0272457	ldhD2	D-specific D-2-hydroxyacid dehydrogenase ddh
HMPRNC0000_2841	5.30066	-5.54316	7.23333e-07	12.6392	-1.39508	0.182678	ywfG	N-succinyldiaminopimelate aminotransferase
HMPRNC0000_2846	2.76087	-7.03312	0.00019391	20.9108	-2.14479	0.0167191		Diapolycopene oxygenase	4,4'-diapolycopenedioate biosynthesis
HMPRNC0000_2848	1.77488	5.17073	0.00686121	1.30162	-1.07845	0.895258	ssaA3	Secretory antigen precursor SsaA
HMPRNC0000_2852	54.9781	9.98258	5.98788e-36	83.0365	1.48099	0.235567	isaA	immunodominant antigen A precursor
HMPRNC0000_2856	12.0958	19.8618	9.87139e-11	18.7755	2.19343	0.545951		hypothetical protein
HMPRNC0000_2857	44.7232	21.4974	3.23777e-15	81.5269	2.57946	0.482163		hypothetical protein
HMPRNC0000_2864	1.84072	1.41921	0.491136	3.27333	2.64105	0.027731		hypothetical protein
HMPRNC0000_2874	2.86598	-7.70185	5.67781e-05	12.4458	-1.95861	0.063839	yniA	Ribulosamine/erythrulosamine 3-kinase potentially involved in protein deglycation
HMPRNC0000_2891	11.6904	-2.00245	0.0243507	16.6514	-1.7238	0.107153	gabP	amino acid permease, GabP family
HMPRNC0000_2896	41.1673	-2.32476	0.0046769	61.4475	-1.02237	0.899226	acsA	Acyl-coenzyme A synthetase/AMP-(fatty) acid ligase	fatty acid beta-oxidation I; fatty acid activation; isoleucine biosynthesis IV
HMPRNC0000_2898	7.25432	-13.0993	4.74087e-10	22.886	-2.40087	0.00484444		hypothetical protein
HMPRNC0000_2903	0.918123	2.38177	0.230885	13.5849	2.28279	0.00436807	betB	Betaine aldehyde dehydrogenase	choline degradation I; glycine betaine biosynthesis I (Gram-negative bacteria); glycine betaine biosynthesis II (Gram-positive bacteria)
HMPRNC0000_2912	8.43207	-2.70362	6.64157e-05	13.4336	1.20135	0.450605	cysJ	Sulfite reductase (NADPH) flavoprotein alpha-component
HMPRNC0000_2914	1.03617	-6.42023	0.0165473	1.05233	-1.6254	0.49958	gpo	Glutathione peroxidase and Thioredoxin peroxidase
HMPRNC0000_2923	3.76663	-2.43082	0.0275811	3.28581	1.54173	0.283352	estA	Tributyrin esterase	triacylglycerol degradation
HMPRNC0000_2935	1.57226	-7.57582	0.0038477	31.9328	1.34267	0.197345	arcA	Arginine deiminase	arginine degradation V (arginine deiminase pathway); protein citrullination
HMPRNC0000_2942	46.961	-9.67962	8.635e-52	10.7507	-1.24857	0.321051	manA	PTS system, mannose-specific IIB/IIC/IIA component
HMPRNC0000_2944	9.36406	2.45921	0.00106713	20.0362	1.02344	0.895962		Phage infection protein
HMPRNC0000_2948	11.7347	-2.94168	3.85478e-06	14.5029	1.56612	0.032752	entB2	Isochorismatase	2,3-dihydroxybenzoate biosynthesis
HMPRNC0000_2949	11.7705	-4.75208	7.70369e-07	23.4595	-1.13923	0.603225	sraP	putative cell-wall-anchored protein SasF (LPXAG motif)
HMPRNC0000_2951	9.33281	-2.24208	0.00298717	19.7245	-1.22281	0.325687	gtfA	Poly(glycerol-phosphate) alpha-glucosyltransferase GftA	teichoic acid (poly-glycerol) biosynthesis
HMPRNC0000_2952	10.82	-3.19899	5.13415e-06	52.7013	-2.02923	0.00458574	secA2	Protein translocase subunit SecA clustered with accessory secretion system
HMPRNC0000_2966	2.15659	-6.32705	0.000771636	6.9335	-1.70601	0.0972827		hypothetical protein
HMPRNC0000_2980	29.0307	-2.57722	2.51648e-08	16.4616	1.53085	0.0305771	geh	Triacylglycerol lipase	triacylglycerol degradation
HMPRNC0000_2992	1.36448	-4.96855	0.0258402	1.58435	-1.35096	0.586603		hypothetical protein
HMPRNC0000_3011	3.12941	-10.3009	9.10031e-06	19.5356	-2.1063	0.102058		hypothetical protein
HMPRNC0000_3019	56.6309	2.64189	2.02436e-05	93.1371	-1.25987	0.177724	cspB	Cold shock protein of CSP family
HMPRNC0000_3026	9.05536	3.40008	6.19426e-05	11.793	1.26031	0.274541	gidB	16S rRNA (guanine(527)-N(7))-methyltransferase
HMPRNC0000_3031	36.8874	2.08657	2.12604e-07	45.5473	-1.46907	0.0831701	rpmH	LSU ribosomal protein L34p
	*Mean - normalized counts of reads calculated by the program DESeq2;
	†Fchange - fold change values; statistically reliable (p <= 0.05) values >= 2.0 are shown bold red, and <= -2.0 are shown bold green.
	‡pathway names are given as they were predicted by the Pathway Tools v24.0.
